# Supplementary material for: Does Osteopathic Heart-Focused Palpation Modify Heart Rate Variability in Stressed Participants with Musculoskeletal Pain? A Randomised Controlled Pilot Study
Source: Healthcare (Basel). 2024 Jan 8;12(2):138. doi: 10.3390/healthcare12020138 (PMC10815744; doi:10.3390/healthcare12020138)
Supplement: Supplementary file 1 [file healthcare-12-00138-s001.zip]

Archive with 1 entries (1 files):
- healthcare-2764729-supplementary.pdf
